# Supplementary material for: Economic Benefits from Managing Coffee Berry Borer (Hypothenemus hampei) in Hawaii
Source: Insects. 2023 Apr 1;14(4):350. doi: 10.3390/insects14040350 (PMC10143774; doi:10.3390/insects14040350)
Supplement: Supplementary file 1 [file insects-14-00350-s001.zip]

Archive with 1 entries (1 files):
- insects-2304216-supplementary.pdf
